# Supplementary material for: Outbreaks of Foot-and-Mouth Disease in Burundi, East Africa, in 2016, Caused by Different Serotypes
Source: Viruses. 2022 May 17;14(5):1077. doi: 10.3390/v14051077 (PMC9143720; doi:10.3390/v14051077)
Supplement: Supplementary file 1 [file viruses-14-01077-s001.zip]

Archive with 1 entries (1 files):
- Supplementary Table 1.pdf
